# Supplementary material for: Repeated failure of implants at the same site: a retrospective clinical study
Source: Maxillofac Plast Reconstr Surg. 2019 Jul 10;41(1):27. doi: 10.1186/s40902-019-0209-1 (PMC6616583; doi:10.1186/s40902-019-0209-1)
Supplement: Supplementary file 1 — Case form and result of data. (XLS 186 kb) [file 40902_2019_209_MOESM1_ESM.xls]

## Sheet: 초록용 데이터 최종
증례	성명	나이	성별	챠트번호	위치(치식)	위치(그룹)	식립전 처치날짜	식립전 처치방법	사용된 재료	임플란트식립날짜	임플란트종류	폭경	길이	식립방법	동반된 골이식술날짜	골이식술의 종류	골이식재	차폐막	2차수술 혹은 첫 인상채득일	보철물 첫 장착일	실패하여 제거한 날짜	1차 실패시기	1차 실패시기 상세(개월)	1차 추정 실패원인	1차 처치방법	1차 평균 치유기간	제거 후 처치 방법	2차 식립날짜	2차 식립임프란트	2차 식립 폭경	2차 식립 길이	2차식립 동반된골이식	2차 식립 골이식재료	2차식립 차폐막	2차 식립방법	2차 이차수술혹은 인상채득날자	2차 보철	2차 실패시기	2차 실패시기 상세	2차 실패원인	2차 실패 처치방법	2차 실패 처치기간	2차 실패 처치내용	2차 실패 처치내용 차폐막	2차 실패	3차 식립일	3차 임플란트 종류	3차 직경	3차 길이
1	배순희	74	남	12231016	11	상악 전치부	2005,7,20	발치		2005,7,20	TiUnite	4	11.5	2회법	2005,7,20	임플란트 주변 골이식	자가골분말		2005,12,1	2005,7,20(임시의치)	2005,12,15	치유기간 중	14일	과부하(틀니사용)	지연 재식립	2개월	제거(수술)	2006,2,14	Osstem US II	5(추정)	13(추정)				1회법	2006,6,27	2006,9,6	보철치료 완료 후	4년	미상	Sleeping				2010,9,28
2	이용우	43	남	19745554	46	하악 구치부	2011,6,23	발치		2011,12,19	Superline	5	8	2회법				OSTEON	2012,3,26	2012,5,2	2013,1,3	보철치료 완료 후	1개월	미상	즉시 재식립		제거(수술), 재식립	2013,1,3	Superline	7	8	자가골분말 근원심측 간극에 이삭	수집된 자가골분말		1회법	2013,7,2	2013,8,6	보철치료 완료 후	14개월	미상	제거(수술) 후 즉시 재식립				2014,10,2	2015,2,23	Superline	5	10
3	황철옥	68	남	10250477	46	하악 구치부	2008,4,29	난발치, curettage, 골이식		2008,4,29	Superline	4.8	12	2회법	2008,4,29	Socket bone graft	Orthoblast II graft	Bioarm	2008,08,28	2008,10,23	2009,4,30	보철치료 완료 후	6개월	미상(과부하, severe attrition?)	지연 재식립	3개월	제거(수술), 재식립	2009,8,11	SinusQuick IS	5	11.5				2회법	2009,11,16	2010,01,12	보철치료 완료 후	6년 9개월	(과부하, severe attrition?)	제거(수술) 후 즉시 재식립				2016,10,10	2016,10,10	Superline	7	10
4	조명천	61	남	14315958	26	상악 구치부				2006,10,25	Osstem US III	5	11.5	1회법	2006,10,25	Sinus graft	BioOss, Orthoblast II	Ossix			2006,12,28	치유기간 중	2개월	감염	지연 재식립	2개월	제거(수술), 재식립	2007,02,21	Osstem US III	4	11.5		DBX Putty, BioOss	Ossix	2회법	2007,9,18	2007,12,27	보철치료 완료 후	3년 1개월	미상	제거(수술) 후 지연 재식립	6주			2011,2,7	2011,3,22	Ossten TS III BioSA	5	11.5
5	민찬기	62	남	10251898	25	상악 소구치부	2004,7,21	발치		2004,7,21	3-I Osseotite NT	5	13	2회법					2005,2,17	2004,7,30	2004,9,23	보철치료 중		미상	즉시 재식립		제거(수술), 재식립	2004,9,23	3-I NT	5	15				2회법	2005,2,17		보철치료 중		미상	제거(수술) 후 즉시 재식립				2005,5,18	2005,5,20	US II	5	18
6	민찬기				26	상악 구치부				2004,7,21	3-I Osseotite NT	5	11.5	2회법					2005,2,17	2004,7,30	2004,9,23	보철치료 중		미상	즉시 재식립??	17일	제거(수술), 재식립	2004,9,23	3-I NT	6	13				2회법	2005,2,17		보철치료 중		미상	제거(수술) 후 즉시 재식립				2005,5,18	2005,5,20	US II	5	18
7	이용우		남	19745554	46	하악 구치부	2011,6,23	발치		2011,12,19	Superline	5	8	2회법	2011,12,19		Osteon		2012,3,26	2012,5,2	2013,1,3	보철치료 완료 후	1개월	미상	즉시 재식립		제거(수술), 재식립	2013,1,3	Superline	7	8		수집된 자가분말		1회법	2013,7,2	2013,8,6	보철치료 완료 후	14개월	Overload, parafunction, 교근 발달)	제거(수술) 후 지연 재식립	144일			2014,10,2	2015,2,23	Supreline	5	10
8	조영자	66	여	11247722	11	상악 전치부	2005,10,5	Bone이식	Illiac bone, BioOss	2006,2,21	3-I Osseotite External	5	11.5	2회법	2006,2,21		BioOss				2006,7,31	치유기간 중		감염	지연 재식립	367일	제거(수술), curettage, Biocera graft	2007,8,2	Osstem US II	4	13				2회법			치유기간중		Overload?(상악 Denture 즉시사용)	제거				2007,12,11
9	지승현	57	남	20499008	26	상악 구치부				2013,6,4	3I (EB)	5	11.5	2회법	2013,6,4	Sinus graft	ExFuse, Inducera		2013,10,24		2014,3,18	보철치료 중		감염	즉시 재식립		보철 인상 채득시 #26i fixture 함께 제거되었다가 다시 골유착 시도했으나 실패, 제거(수술), 재식립	2014,3,18	Superline	7	8		Inducera, 채취 자가골		2회법			치유기간중		감염(Pus, infected graft material)	제거(수술) 후 즉시 재식립	3달	Exfuse, Inducera, ICB, PRDN	BioArm	2014,6,12	2014,9,18	Superline	4.5	8
10	맹장호	70	남	13601764	26	상악 구치부	2013,8,6	발치, curettage		2013,9,13	Superline	5	14	2회법	2013,9,3		AutoBT	BioArm	2013,10,29	2014,2,27	2015,1,26	보철치료 완료 후	11개월	미상	즉시 재식립		제거(수술), 재식립	2015,2,26	Superline	7	10					2015,8,20	2015,10,16	보철치료 완료 후	12개월	(parafunction?)	제거(수술) 후 지연 재식립	3달			2016,10,6	2017,01,09	superLine	7	12
11	이시영	64	남	12871205	26	상악 구치부	2005,10,19	Sinus Bone graft	Ramus Bone chip, BioOss, Ossix	2006,2,20	3I Osseotite certain	5(추정)	11.5(추정)	2회법					2006,8,21		2006,12,5	보철치료 중		미상	즉시 재식립		제거(수술), 재식립	2006,12,5	Osstem US II	5	15					2006,12,6	2006,12,6	보철치료 완료 후	11개월	미상	제거 -> 7D wide implant 식립하려했으나 초기고정 얻을수 없어 중단함.				2007,11,6
12	진희철	63	남	17598916	26	상악 구치부				2010,8,31	Osstem TS III HA	5	10	1회법					2010,8,31	2010,9,2	2010,10,28	보철치료 완료 후	2개월	Immediate loading	즉시 재식립		제거(수술), 재식립	2010,10,28	Superline	4.8	12	주변골	ICB		2회법	2011,3,8		치유기간중		이차 고정 불량	지연 재식립	4달	Orthoblast II graft	Collagide	2011,7,7	2011,11,17	Osstem TS IV	5	11.5
13	진희철				27	상악 구치부				2010,8,31	Osstem TS III HA	5	10	1회법					2010,8,31	2010,9,2	2010,10,28	보철치료 완료 후	2개월	Immediate loading	즉시 재식립		제거(수술), 재식립	2010,10,28	Superline	5	15	주변골	ICB		2회법	2011,3,8		치유기간중		이차 고정 불량	지연 재식립	4달	Orthoblast II graft	Collagide	2011,7,7	2011,11,17	Osstem TS IV	4.5	10
14	김혜자	62	여	20293820	27	상악 구치부				2012,2,7	3-I NanoTite external	5	10	2회법	2012,2,7	Sinus Bone graft	AlloMatrix, InduCera, tuberosity bone chips				2012,8,27	치유기간 중		미상	즉시 재식립		제거(수술), 재식립	2012,8,27	Superline	6	10				1회법			치유기간중		미상	지연 재식립	6개월			2013,4,19	2013,12,16	Superline	5	10
15	이재호	47	남	11944511	15	상악 소구치부	2009,5,6	Sinus bone graft	Biocera, BioArm	2009,8,18	Superline	4.3	10	2회법	2009,8,18		AutoBT				2009,11,2	치유기간 중		Overload(야간 이갈이)	즉시 재식립		제거(수술), 재식립	2009,11,2	Superline	4.8	14				2회법	2010,3,4		치유기간중		이차 고정 불량	즉시 재식립		AutoBT		2010,4,1	2010,4,1	Superline	4.8	12
																									즉시 10
		61.4167																							지연 4
		8.9082
																						조기 실패 : 5																조기 실패 : 6
						상악 구치부 57.1% 8개																지연 실패 : 9																지연 실패 : 8
						상악 소구치부 14.3% 2개
						상악 전치부 14.3% 2개
						하악 구치부 14.3% 2개
[truncated: 11 more columns]

## Sheet: 초록용 데이터
증례	성명	나이	성별	챠트번호	위치(치식)	위치(그룹)	식립전 처치날짜	식립전 처치방법	사용된 재료	임플란트식립날짜	임플란트종류	폭경	길이	식립방법	동반된 골이식술날짜	골이식술의 종류	골이식재	차폐막	2차수술 혹은 첫 인상채득일	보철물 첫 장착일	실패하여 제거한 날짜	1차 실패시기	1차 실패시기 상세(개월)	1차 추정 실패원인	1차 처치방법	1차 평균 치유기간	제거 후 처치 방법	2차 식립날짜	2차 식립임프란트	2차 식립 폭경	2차 식립 길이	2차식립 동반된골이식	2차 식립 골이식재료	2차식립 차폐막	2차 식립방법	2차 이차수술혹은 인상채득날자	2차 보철	2차 실패시기	2차 실패시기 상세	2차 실패원인	2차 실패 처치방법	2차 실패 처치기간	2차 실패	3차 식립일	3차 임플란트 종류	3차 직경	3차 길이	3차 식립방법	3차 인상채득 or 2차수술
1	윤종완	65	남	15114608	46	하악 구치부	2007,8,9	난발치, 발치창골이식	BioOss, Teruplug	2007,10,16	Oneplant	5.3	10	1회법					2007,12,27	2008,1,15	2008,6,5	보철치료 완료 후	5개월	미상	즉시 재식립		제거,재식립	2008,6,5	Implantium	4.8	10	Regenafil graft	Regenafil			2008,9,8	2008,10,16
2	배순희	74	남	12231016	11	상악 전치부	2005,7,20	발치		2005,7,20	TiUnite	4	11.5	2회법	2005,7,20	임플란트 주변 골이식	자가골분말		2005,12,1	2005,7,20(임시의치)	2005,12,15	치유기간 중	14일	과부하(틀니사용)	지연 재식립	2개월	제거	2006,2,14	Osstem US II							2006,6,27	2006,9,6						2010,9,28
					25	상악 소구치부	2005,7,20	발치		2005,7,20	Temporary implant , Osstem balltype	5	10	2회법					2005,12,1	2005,7,20(임시의치), 2006,9,6(Denture)	2010,9,28	보철치료 완료 후	21일	과부하(틀니사용)	즉시 재식립		제거, 재식립	2010,9,28	CMI implant(EB)	5	10	Sinus graft	OSTEON			2011,3,17	2011,4,29
3	이용우	43	남	19745554	46	하악 구치부	2011,6,23	발치		2011,12,19	Implantium superline	5	8	2회법				OSTEON	2012,3,26	2012,5,2	2013,1,3	보철치료 완료 후	1개월	미상	즉시 재식립		제거, 재식립	2013,1,3	Superline	7	8	자가골분말 근원심측 간극에 이삭	수집된 자가골분말		1회법	2013,7,2	2013,8,6	보철치료 완료 후	14개월	미상	즉시 재식립		2014,10,2	2015,2,23	Superline	5	10	1회법	2015,7,2
4	황철옥	68	남	10250477	17	상악 구치부	2003,5,14	발치		2004,3,29	Implantium	4.8	14	2회법					2004,9,23	2004,10,28	2008,1,31	보철치료 완료 후	39개월	미상(과부하, severe attrition?)	즉시 재식립		제거, 재식립	2008,1,31	Implantium	7	12				1회법	2008,6,3	2008,6,11	보철치료 완료 후
					46	하악 구치부	2008,4,29	난발치, curettage, 골이식		2008,4,29	Implantium superline	4.8	12	2회법	2008,4,29	Socket bone graft	Orthoblast II graft	Bioarm	2008,08,28	2008,10,23	2009,4,30	보철치료 완료 후	6개월	미상(과부하, severe attrition?)	지연 재식립	3개월	제거, 재식립	2009,8,11	SinusQuick IS	5	11.5				2회법	2009,11,16	2010,01,12	보철치료 완료 후	6년 9개월	미상(과부하, severe attrition?)	즉시 재식립		2016,10,10	2016,10,10	Superline	7	10	1회법	2017,1,25
5	조명천	61	남	14315958	26	상악 구치부				2006,10,25	Osstem US III	5	11.5	1회법	2006,10,25	Sinus graft	BioOss, Orthoblast II	Ossix			2006,12,28	치유기간 중	2개월	감염	지연 재식립	2개월	제거, 재식립	2007,02,21	Osstem US III	4	11.5		DBX Putty, BioOss	Ossix	2회법	2007,9,18	2007,12,27	보철치료 완료 후	3년 1개월	미상	지연 재식립	6주	2011,2,7	2011,3,22	Ossten TS III BioSA	5	11.5	1회법	2011,7,7
6	윤종완	65	남	15114608	46	하악 구치부	2007,8,9	난발치, Ridge preservation	BioOss, Teruplug	2007,10,16	Oneplant	5.3	10	1회법					2007,12,27	2008,1,15	2008,6,5	보철치료 완료 후	132일	미상	즉시 재식립		제거, 재식립	2008,6,5	Implantium Superline	4.8	10				2회법	2008,9,8	2008,10,16
7	이석훈	59	남	16652514	15	상악 소구치부				2008,10,22	Nobel Biocare Groovy	5	13		2008,10,22	Sinus graft	BioCera	Bioarm	2009,3,9	2009,6,12	2013,5월경 저절로 탈락						재식립	2013,10,28	Osstem US III	5	10
8	이경근	62	남	10770212	16	상악 구치부	타병원식립				미상			미상							2015,4,21						제거, 재식립	2015,4,21	Superline	6	10		Osteon collagen, Exfuse	Ossix plus		2015,9,15	2015,12,17
					17	상악 구치부	타병원식립				미상			미상							2015,4,21						제거, 재식립	2015,4,21	Superline	5	10					2015,9,15
					26	상악 구치부	타병원식립				미상			미상							2015,3,3						제거, 재식립	2015,3,3	Superline	6	10		Pedistick, Ossabase			2015,9,15
					14	상악 소구치부				2012,2,14	3-I NanoTite external			1회법					2012,4,30	2012,5,15	2013,5,20						제거, 재식립	2013,5,20	Superline	3.6	10					2013,9,16	2013,11,29
					15	상악 소구치부				2012,2,14	3-I NanoTite external			1회법					2012,4,30	2012,5,15	2013,5,20						제거, 재식립	2013,5,20	Superline	3.6	10		Por-oss			2013,9,16
					37	하악 구치부				2012,3,13	3-I NanoTite	5	8.5	2회법					2012,5,8	2012,6,13	2013,3,25						제거, 재식립	2013,3,25	Superline	6	8					2013,6,11	2013,8,22
9	차용래	53	남	16650703	44	하악 소구치부	2009,3,17	Vertical ridge augmentation	OptiGraft P block, Titanium mesh, BioArm	2009,7,23	Osstem GS III	4	7	2회법	2009,7,23		Orthoblast II	Bioarm	2009,10,22	2010,5,27	2016,6,20						제거, 재식립	2016,6,20	Superline	4	8		Novosis Bongross graft(F)			2016,11,3	2017,2,7
10	김영욱	57	남	15966986	11	상악 전치부	2010,8,31			2010,8,31	CMI	4	11.5	2회법	2010,8,31		ICB																			2009,9,22	2009,11,12
					15	상악 소구치부	2009,5,4	발치, Ridge preservation	Teruplug	2009,6,3	Nobelbiocare Nobelspeedy	4	11.5	2회법	2009,6,3	Sinus graft	DBX + Biocera	Bioarm	2009,9,22	2009,11,12	2010,8,31						제거, 재식립	2010,8,31	CMI wide	6	13					2009,9,22	2009,11,12
					24	상악 소구치부				2009,6,3	Nobelbiocare Nobelspeedy	4	13	2회법	2009,6,3	Sinus graft	DBX + Biocera, 자가치아	Bioarm	2009,9,22	2009,11,12	2010,10,26						제거, 재식립	2010,10,26	CMI EB	4	10
					25	상악 소구치부				2009,6,3	Nobelbiocare Nobelspeedy	4	11.5	2회법	2009,6,3	Sinus graft	DBX + Biocera, 자가치아	Bioarm	2009,9,22		2009,9,22						제거,골이식(AlloBT), #24에 재식립	2009,9,22	SinusQuick EB	4	13					2009,9,22	2009,11,12						2009,10,22
11	민찬기	62	남	10251898	25	상악 소구치부	2004,7,21	발치		2004,7,21	3-I Osseotite NT	5	13	2회법					2005,2,17		2005,5,18						제거, 재식립	2005,5,20	US II	5	18					2005,11,7	2006,1,5
					26	상악 구치부				2004,7,21	3-I Osseotite NT	5	11.5	2회법					2005,2,17		2005,5,18						제거, 재식립	2005,5,20	US II	5	18					2005,11,7	2006,1,5
					21	상악 전치부				2004,7,21	3-I Osseotite NT	4	11.5	2회법					2004,7,21	2004,7,30	2005,2,11						제거, 재식립	2005,5,20	US II	4	15
12	고영학	56	남	10377149	23	상악 전치부	2005,3,9	골이식	BioOss, Bioguide	2005,8,26	Osstem SS II	4.1	11.5	1회법							2005,11,15						제거, 재식립	2008,4,23	Osstem US II	4	15		SureOss gel DBM	BioArm			2008,4,24
					26	상악 구치부				2005,3,9	US II	4	15	1회법	2005,3,9	Sinus graft	BioOss graft			2005,4,21(Temp denture)	2005,8,26						제거, 재식립	2005,11,15	US II	4	13		Orthoblast II			2007,2,5	2005,5,17(Denture)
					11	상악 전치부				2005,8,26	SSII	4.8	11.5	2회법							2005,12,22						제거, 재식립	2005,12,22	US II	5	11.5		BioOss	Ossix		2007,2,5	2005,5,17(Denture)
					15	상악 소구치부				2005,8,26	SSII	4.8	11.5	2회법							2005,12,22						제거, 재식립	2005,12,22	US II	5	11.5		BioOss	Ossix		2007,2,5	2005,5,17(Denture)
13	조남주	62	여	15794198	14	상악 소구치부	2011,1,26	Sinus Bone graft	DBX putty, Biocera, Greenplast, Ossix	2011,6,1	Osstem TS III	4	10	2회법	2011,6,11		Biocera	Ossix	2011,12,20	2012,2,23	2012,4,3						제거	2012,9,27	Osstem TS IV	4	10	Sinus Bone graft	DynaBlast, Por-Oss	CytoPlast			2012,10,4
					24	상악 소구치부	2011,1,26	Sinus Bone graft	DBX putty, Biocera, Greenplast, Ossix	2011,6,1	Osstem TS III	4	10	2회법	2011,6,11		Biocera, ExFuse	Ossix			2011,10,11						제거, 재식립	2011,10,11	Osstem TS IV	4	11.5		Orthoblast II, BioOss	BioArm		2012,4,3	2012,5,3						2012,9,26
14	정재휘	43	남	17580799	15	상악 소구치부	2009,11,19	Sinus Bone graft	Orthoblast II, AutoBT, Ossix	2010,3,16	Osstem GS III(SLA)	4.5	11.5	2회법					2010,6,1	2010,6,25	2015,5,18(fixture fx.)						제거, 재식립	2015,5,18	Superline	5	10		tuberosity bone chip graft, ICB			2015,10,29	2015,12,29
					16	상악 구치부	2009,11,19	Sinus Bone graft	Orthoblast II, AutoBT, Ossix	2010,3,16	Osstem GS III(SLA)	5	11.5	2회법					2010,6,1	2010,6,25	2015,5,18(fixture fx.)						제거, 재식립	2015,5,18	Superline	6	10		tuberosity bone chip graft, ICB			2015,10,29	2015,12,29
					46	하악 구치부	2009,12,15	Ridge augmentation	AutoBT, Ossix	2010,2,23	Osstem GS III	5	8.5	2회법					2010,4,20	2010,6,25	2011,6,23						제거, 재식립	2011,6,23	Ultrawide GS II	6	7					2011,10,18	2011,11,4
15	이용우	43	남	19745554	46	하악 구치부	2011,6,23	발치		2011,12,19	Superline	5	8	2회법	2011,12,19		Osteon		2012,3,26	2012,5,2	2013,1,3						제거, 재식립	2013,1,3	Superline	7	8		수집된 자가분말			2013,7,2	2013,8,6						2014,10,2	2015,2,23	Supreline	5	10		2015,7,2 인상
16	김홍배	61	남	14741146	11	상악 전치부		Ridge augmentation	Orthoblast II, Bioarm, Biocera, MPCB	2008,11,18	SinusQuick EB	4	13	2회법	2008,11,18		Orthoblast II	Titanium mesh	2009,3,12		2009,3,12						제거, #12 재식립	2009,3,12					OptiGraft cortical bone			2009,9,8	2009,9,17
					13	상악 전치부	2008,8,5	발치, Ridge augmentation	Orthoblast II, Bioarm, Biocera, MPCB	2008,11,18	SinusQuick EB	4	13	2회법	2008,11,18		Orthoblast II	Titanium mesh	2009,3,12		2009,3,12						제거	2009,3,12					OptiGraft cortical bone			2009,9,8	2009,9,17
					22	상악 전치부	2008,8,5	발치, Ridge augmentation	Orthoblast II, Bioarm, Biocera, MPCB	2008,11,18	SinusQuick EB	4	13	2회법	2008,11,18		Orthoblast II	Titanium mesh	2009,3,12		2009,3,12						제거, 재식립	2009,3,12					OptiGraft cortical bone			2009,9,8	2009,9,17
17	조영자	66	여	11247722	23	상악 전치부	2005,10,5	Sinus Bone graft, Bone이식	Illiac bone, BioOss	2006,2,21	3-I Osseotite External	5	13	2회법					2006,7,31	2006,10,17	2007,8,2						제거, 재식립	2007,8,2	US III	5	11.5					2007,12,11	2007,1,10
					24	상악 소구치부	2005,10,5	Sinus Bone graft, Bone이식	Illiac bone, BioOss	2006,2,21	3-I Osseotite External	4	13	2회법					2006,7,31	2006,10,17	2007,8,2						제거, #25 재식립	2007,8,2	US III	5	11.5					2007,12,11	2007,1,10
					11	상악 전치부	2005,10,5	Bone이식	Illiac bone, BioOss	2006,2,21	3-I Osseotite External	5	11.5	2회법	2006,2,21		BioOss				2006,7,31						제거, curettage	2007,8,2	US II	4	13												2007,12,11
18	지승현	57	남	20499008	25	상악 소구치부				2013,6,4	3I (EB)	4	11.5	2회법	2013,6,4	Sinus graft	ExFuse, Inducera		2013,10,24		2014,6,12						제거, 재식립	2014,6,12	Superline	5	10	Sinus Bone graft	Exfuse, Inducera, ICB, PDRN	BioArm		2014,9,18	2016,4,15
					26	상악 구치부				2013,6,4	3I (EB)	5	11.5	2회법	2013,6,4	Sinus graft	ExFuse, Inducera		2013,10,24		2014,3,18						제거, 재식립	2014,3,18	Superline	7	8												2014,6,12
					27	상악 구치부				2014,6,12	Superline	5	10	2회법	2014,6,12	Sinus graft	ExFuse, Inducera				2014,8,7						제거	2014,9,18	Superline	4.5	8		AutoBT	Ossix		2015,9,08	2016,4,15
19	정경숙	63	여	10721049	17	상악 구치부	2012,5,8	발치		2012,5,8	3i NNT510			2회법	2012,5,8		Pedi Stick	BioArm	2012,7,26	2012,12,13	2015,3,23						제거, 재식립	2015,3,23	CMI EB	6	11.5	trabecular impaction and sinus lifting	Pedistick			2015,9,10	2015,9,25
					26	상악 구치부	2011,9,27	Sinus Bone graft	AutoBT, BioGide	2012,4,24	3i NNT 510			2회법	2012,4,24		Osteon		2012,7,12		2012,8,27						제거, 재식립	2012,12,17	Superline	5	14		Dynablast, Poross	Ossguide		2013,8,29	2014,1,14
					27	상악 구치부	2011,9,27	Sinus Bone graft	AutoBT, BioGide	2012,4,24	3i NNT 510			2회법	2012,4,24		Osteon		2012,7,12		2012,11,12						제거, 재식립	2012,12,17	Superline	6	10		Dynablast, Poross	Ossguide		2013,8,29	2014,1,14
20	송정화	53	여	23733668	37	하악 구치부				2013,6,20 & 2014,1,6	미상			미상						2014,3,26	2014,11,10						제거, 골이식(Osteon II Collagen)	2015,5,18	TS CA	5	8.5					2015,8,25	2015,9,8
21	천덕관	51	남	14061439	26	상악 구치부				2007,3,22	Implantium	4.3	10	2회법	2007,3,22	Sinus graft	DBX putty, BioOss	Biogide	2007,10,2	2007,12,27	2010,11,11						제거, 재식립	2010,11,11	Superline	4.8	12					2011,2,8	2011,2,18
22	김송	59	남	10855113	16	상악 구치부				2006,5,10	Implantium	4.8	10	2회법	2006,5,10	Sinus graft	Orthoblast II, 자가골칩, BioOss	Ossix	2006,10,10	2007,2,16	2010,3,30						제거, 재식립	2010,3,30	Superline	5.8	10					2010,8,3	2011,5,26
23	황병우	40	남	16833281	37	하악 구치부	2013,2,28	발치		2013,11,19	TS III	5	8.5	1회법					2013,12,20	2014,3,17	2014,12,30						제거, 재식립	2014,12,30	Superline	7	8					2015,4,23	2015,5,7
24	맹장호	70	남	13601764	26	상악 구치부	2013,8,6	발치, curettage		2013,9,13	Superline	5	14	2회법	2013,9,3		AutoBT	BioArm	2013,10,29	2014,2,27	2015,1,26						제거, 재식립	2015,2,26	Superline	7	10					2015,8,20	2015,10,16						2016,10,6
25	이시영	64	남	12871205	26	상악 구치부	2005,10,19	Sinus Bone graft	Ramus Bone chip, BioOss, Ossix	2006,2,20	3I Osseotite certain			2회법					2006,8,21		2006,12,5						제거, 재식립	2006,12,5	Osstem US II	5	15					2006,12,6	2006,12,6						2007,11,6
					25	상악 소구치부	2005,10,19	Sinus Bone graft	Ramus Bone chip, BioOss, Ossix	2006,2,20	3I Osseotite certain			2회법					2006,8,21		2006,11,16						제거, 재식립	2006,11,16	Osstem US II, Wide	5	15					2006,12,6	2006,12,6
26	진희철	63	남	17598916	26	상악 구치부				2010,8,31	Osstem TS III HA	5	10	1회법					2010,8,31	2010,9,2	2010,10,28						제거, 재식립	2010,10,28	Implantium Superline	4.8	12		ICB			2011,3,8							2011,7,7	2011,11,17	Osstem TS IV	5	11.5		2012,5,24 Sleeping
					27	상악 구치부				2010,8,31	Osstem TS III HA	5	10	1회법					2010,8,31	2010,9,2	2010,10,28						제거, 재식립	2010,10,28	Implantium Superline	5	15		ICB			2011,3,8							2011,7,7	2011,11,17	Osstem TS IV	4.5	10		2012,5,24 2차수술
27	김혜자	62	여	20293820	27	상악 구치부				2012,2,7	3-I NanoTite external	5	10	2회법	2012,2,7	Sinus Bone graft	AlloMatrix, InduCera, tuberosity bone chips				2012,8,27						제거, 재식립	2012,8,27	Implantium Superline	6	10												2013,4,19	2013,12,16	Superline	5	10		2014,6,12 인상
28	이재호	47	남	11944511	15	상악 소구치부	2009,5,6	Sinus bone graft	Biocera, BioArm	2009,8,18	Implantium superline	4.3	10	2회법	2009,8,18		AutoBT				2009,11,2						제거, 재식립	2009,11,2	Implantium Superline	4.8	14		AutoBT			2009,12,10	2010,1,5						2010,4,1	2010,4,1	Superline	4.8	12		2010,10,19 2차수술
29	김홍배	61	남	14741146	23	상악 전치부	2008,8,5	발치, Ridge augmentation	Biocera, MPCB, BioArm	2008,11,18	SinusQuick EB	4	13	2회법	2008,11,18		Orthoblast II	Titanium mesh	2009,3,12		2009,3,12						재거, 재식립	2009,3,12					Optigraft Cortical Bone			2009,9,8	2009,9,17
[truncated: 9 more columns]

## Sheet: 원본
증례	성명	나이	성별	챠트번호	위치(치식)	식립전 처치날짜	식립전 처치방법	사용된 재료	임플란트식립날짜	임플란트종류	폭경	길이	식립방법	동반된 골이식술날짜	골이식술의 종류	골이식재	차폐막	2차수술 혹은 첫 인상채득일	보철물 첫 장착일	실패하여 제거한 날짜	제거 후 처치 방법	재식립날짜	재식립임프란트	폭경	길이	동반된골이식	골이식재료	차폐막	이차수술혹은 인상채득날자	보철	3차실패	3차 식립일	임플란트 종류	직경	위치(그룹)	길이	인상채득 or 2차수술	보철	최종 경과	기타
1	윤종완	65	남	15114608	46	2007,8,9	난발치, 발치창골이식	BioOss, Teruplug	2007,10,16	Oneplant	5.3	10	1회법					2007,12,27	2008,1,15	2008,6,5	제거,재식립	2008,6,5	Implantium	4.8	10	Regenafil graft	Regenafil		2008,9,8	2008,10,16					하악 구치부				F/U
2	배순희	74	남	12231016	11	2005,7,20	발치		2005,7,20	TiUnite	4	11.5	2회법	2005,7,20	임플란트 주변 골이식	자가골분말		2005,12,1		2005,12,15	제거	2006,2,14	Osstem US II						2006,6,27	2006,9,6	2010,9,28				상악 전치부			mobility 관찰되어 다시 sleeping 시킴		DM
					25	2005,7,20	발치		2005,7,20	Temporary implant , Osstem balltype	5	10	2회법					2005,12,1		2010,9,28	제거, 재식립	2010,9,28	CMI implant(EB)	5	10	Sinus graft	OSTEON		2011,3,17	2011,4,29					상악 소구치부
3	이용우	43	남	19745554	46	2011,6,23	발치		2011,12,19	Implantium superline	5	8	2회법				OSTEON	2012,3,26	2012,5,2	2013,1,3	제거, 재식립	2013,1,3	Superline	7	8	자가골분말 근원심측 간극에 이삭	수집된 자가골분말		2013,7,2	2013,8,6	2014,10,2 제거	2015,2,23 재식립	Superline	5	하악 구치부	10	2015,7,2	2016,02,26		Parafunction(night bruxism or clenching
4	황철옥	68	남	10250477	17	2003,5,14	발치		2004,3,29	Implantium	4.8	14	2회법					2004,9,23	2004,10,28	2008,1,31	제거, 재식립	2008,1,31	Implantium	7	12				2008,6,3	2008,6,11					상악 구치부					Severe attrition --> night bruxism or clenching, heavy bite 의심됨 -> night guard 착용
					46	2008,4,29	난발치, curettage, 골이식		2008,4,29	Implantium superline	4.8	12	2회법	2008,4,29	Socket bone graft	Orthoblast II graft	Bioarm	2008,08,28	2008,10,23	2009,8,11	제거, 재식립	2009,8,11	SinusQuick IS	5	11.5				2009,11,16	2010,01,12	2016,10,10				하악 구치부				F/U
5	조명천	61	남	14315958	26				2006,10,25	Osstem US III	5	11.5	1회법	2006,10,25	Sinus graft	BioOss, Orthoblast II	Ossix			2006,12,28	제거, 재식립	2007,02,21	Osstem US III	4	11.5		DBX Putty, BioOss	Ossix	2007,9,18	2007,12,27	2011,2,7	2011,3,22 재식립	Ossten TS III BioSA	5	상악 구치부	11.5	2011,7,7 인상	2011,7,21 보철	F/U
6	윤종완	65	남	15114608	46	2007,8,9	난발치, Ridge preservation	BioOss, Teruplug	2007,10,16	Oneplant	5.3	10	1회법					2007,12,27	2008,1,15	2008,6,5	제거, 재식립	2008,6,5	Implantium Superline	4.8	10				2008,9,8	2008,10,16					하악 구치부				F/U	Night guard 착용
7	이석훈	59	남	16652514	15				2008,10,22	Nobel Biocare Groovy	5	13		2008,10,22	Sinus graft	BioCera	Bioarm	2009,3,9	2009,6,12	2013,5월경 저절로 탈락	재식립	2013,10,28	Osstem US III	5	10										상악 소구치부				F/U Loss
8	이경근	62	남	10770212	16	타병원식립														2015,4,21	제거, 재식립	2015,4,21	Superline	6	10		Osteon collagen, Exfuse	Ossix plus	2015,9,15	2015,12,17					상악 구치부				F/U
					17	타병원식립														2015,4,21	제거, 재식립	2015,4,21	Superline	5	10				2015,9,15						상악 구치부
					26	타병원식립														2015,3,3	제거, 재식립	2015,3,3	Superline	6	10		Pedistick, Ossabase		2015,9,15						상악 구치부
					14				2012,2,14	3-I NanoTite external			1회법					2012,4,30	2012,5,15	2013,5,20	제거, 재식립	2013,5,20	Superline	3.6	10				2013,9,16	2013,11,29					상악 소구치부					3-I 임상연구
					15				2012,2,14	3-I NanoTite external			1회법					2012,4,30	2012,5,15	2013,5,20	제거, 재식립	2013,5,20	Superline	3.6	10		Por-oss		2013,9,16						상악 소구치부					3-I 임상연구
					37				2012,3,13	3-I NanoTite	5	8.5	2회법					2012,5,8	2012,6,13	2013,3,25	제거, 재식립	2013,3,25	Superline	6	8				2013,6,11	2013,8,22					하악 구치부					3-I 임상연구
9	차용래	53	남	16650703	44	2009,3,17	Vertical ridge augmentation	OptiGraft P block, Titanium mesh, BioArm	2009,7,23	Osstem GS III	4	7	2회법	2009,7,23		Orthoblast II	Bioarm	2009,10,22	2010,5,27	2016,6,20	제거, 재식립	2016,6,20	Superline	4	8		Novosis Bongross graft(F)		2016,11,3	2017,2,7					하악 소구치부				F/U
10	김영욱	57	남	15966986	11	2010,8,31			2010,8,31	CMI	4	11.5	2회법	2010,8,31		ICB													2009,9,22	2009,11,12					상악 전치부
					15	2009,5,4	발치, Ridge preservation	Teruplug	2009,6,3	Nobelbiocare Nobelspeedy	4	11.5	2회법	2009,6,3	Sinus graft	DBX + Biocera	Bioarm	2009,9,22	2009,11,12	2010,8,31	제거, 재식립	2010,8,31	CMI wide	6	13				2009,9,22	2009,11,12					상악 소구치부
					24				2009,6,3	Nobelbiocare Nobelspeedy	4	13	2회법	2009,6,3	Sinus graft	DBX + Biocera, 자가치아	Bioarm	2009,9,22	2009,11,12	2010,10,26	제거, 재식립	2010,10,26	CMI EB	4	10										상악 소구치부
					25				2009,6,3	Nobelbiocare Nobelspeedy	4	11.5	2회법	2009,6,3	Sinus graft	DBX + Biocera, 자가치아	Bioarm	2009,9,22		2009,9,22	제거,골이식(AlloBT), #24에 재식립	2009,9,22	SinusQuick EB	4	13				2009,9,22	2009,11,12	2009,10,22				상악 소구치부
11	민찬기	62	남	10251898	25	2004,7,21	발치		2004,7,21	3-I Osseotite NT	5	13	2회법					2005,2,17		2005,5,18	제거, 재식립	2005,5,20	US II	5	18				2005,11,7	2006,1,5					상악 소구치부
					26				2004,7,21	3-I Osseotite NT	5	11.5	2회법					2005,2,17		2005,5,18	제거, 재식립	2005,5,20	US II	5	18				2005,11,7	2006,1,5					상악 구치부
					21				2004,7,21	3-I Osseotite NT	4	11.5	2회법					2004,7,21	2004,7,30	2005,2,11	제거, 재식립	2005,5,20	US II	4	15										상악 전치부
12	고영학	56	남	10377149	23	2005,3,9	골이식	BioOss, Bioguide	2005,8,26	Osstem SS II	4.1	11.5	1회법							2005,11,15	제거, 재식립	2008,4,23	Osstem US II	4	15		SureOss gel DBM	BioArm		2008,4,24					상악 전치부				F/U
					26				2005,3,9	US II	4	15	1회법	2005,3,9	Sinus graft	BioOss graft			2005,4,21(Temp denture)	2005,8,26	제거, 재식립	2005,11,15	US II	4	13		Orthoblast II		2007,2,5	2005,5,17(Denture)					상악 구치부				F/U
					11				2005,8,26	SSII	4.8	11.5	2회법							2005,12,22	제거, 재식립	2005,12,22	US II	5	11.5		BioOss	Ossix	2007,2,5	2005,5,17(Denture)					상악 전치부				Peri-implantitis
					15				2005,8,26	SSII	4.8	11.5	2회법							2005,12,22	제거, 재식립	2005,12,22	US II	5	11.5		BioOss	Ossix	2007,2,5	2005,5,17(Denture)					상악 소구치부				Screw fx.
13	조남주	62	여	15794198	14	2011,1,26	Sinus Bone graft	DBX putty, Biocera, Greenplast, Ossix	2011,6,1	Osstem TS III	4	10	2회법	2011,6,11		Biocera	Ossix	2011,12,20	2012,2,23	2012,4,3	제거	2012,9,27	Osstem TS IV	4	10	Sinus Bone graft	DynaBlast, Por-Oss	CytoPlast		2012,10,4					상악 소구치부				F/U
					24	2011,1,26	Sinus Bone graft	DBX putty, Biocera, Greenplast, Ossix	2011,6,1	Osstem TS III	4	10	2회법	2011,6,11		Biocera, ExFuse	Ossix			2011,10,11	제거, 재식립	2011,10,11	Osstem TS IV	4	11.5		Orthoblast II, BioOss	BioArm	2012,4,3	2012,5,3	2012,9,26				상악 소구치부				F/U
14	정재휘	43	남	17580799	15	2009,11,19	Sinus Bone graft	Orthoblast II, AutoBT, Ossix	2010,3,16	Osstem GS III(SLA)	4.5	11.5	2회법					2010,6,1	2010,6,25	2015,5,18(fixture fx.)	제거, 재식립	2015,5,18	Superline	5	10		tuberosity bone chip graft, ICB		2015,10,29	2015,12,29					상악 소구치부				F/U	Splint 착용
					16	2009,11,19	Sinus Bone graft	Orthoblast II, AutoBT, Ossix	2010,3,16	Osstem GS III(SLA)	5	11.5	2회법					2010,6,1	2010,6,25	2015,5,18(fixture fx.)	제거, 재식립	2015,5,18	Superline	6	10		tuberosity bone chip graft, ICB		2015,10,29	2015,12,29					상악 구치부				F/U
					46	2009,12,15	Ridge augmentation	AutoBT, Ossix	2010,2,23	Osstem GS III	5	8.5	2회법					2010,4,20	2010,6,25	2011,6,23	제거, 재식립	2011,6,23	Ultrawide GS II	6	7				2011,10,18	2011,11,4					하악 구치부				F/U
15	이용우	43	남	19745554	46	2011,6,23	발치		2011,12,19	Superline	5	8	2회법	2011,12,19		Osteon		2012,3,26	2012,5,2	2013,1,3	제거, 재식립	2013,1,3	Superline	7	8		수집된 자가분말		2013,7,2	2013,8,6	2014,10,2	2015,2,23	Supreline	5	하악 구치부	10	2015,7,2 인상	2016,2,26 보철	F/U	Dentium Cap coating 연구
16	김홍배	61	남	14741146	11		Ridge augmentation	Orthoblast II, Bioarm, Biocera, MPCB	2008,11,18	SinusQuick EB	4	13	2회법	2008,11,18		Orthoblast II	Titanium mesh	2009,3,12		2009,3,12	제거, #12 재식립	2009,3,12					OptiGraft cortical bone		2009,9,8	2009,9,17					상악 전치부				F/U	심장병, 갑상선 질환: 투약 중
					13	2008,8,5	발치, Ridge augmentation	Orthoblast II, Bioarm, Biocera, MPCB	2008,11,18	SinusQuick EB	4	13	2회법	2008,11,18		Orthoblast II	Titanium mesh	2009,3,12		2009,3,12	제거	2009,3,12					OptiGraft cortical bone		2009,9,8	2009,9,17					상악 전치부				F/U
					22	2008,8,5	발치, Ridge augmentation	Orthoblast II, Bioarm, Biocera, MPCB	2008,11,18	SinusQuick EB	4	13	2회법	2008,11,18		Orthoblast II	Titanium mesh	2009,3,12		2009,3,12	제거, 재식립	2009,3,12					OptiGraft cortical bone		2009,9,8	2009,9,17					상악 전치부				F/U
17	조영자	66	여	11247722	23	2005,10,5	Sinus Bone graft, Bone이식	Illiac bone, BioOss	2006,2,21	3-I Osseotite External	5	13	2회법					2006,7,31	2006,10,17	2007,8,2	제거, 재식립	2007,8,2	US III	5	11.5				2007,12,11	2007,1,10					상악 전치부					Splint 착용
					24	2005,10,5	Sinus Bone graft, Bone이식	Illiac bone, BioOss	2006,2,21	3-I Osseotite External	4	13	2회법					2006,7,31	2006,10,17	2007,8,2	제거, #25 재식립	2007,8,2	US III	5	11.5				2007,12,11	2007,1,10					상악 소구치부
					11	2005,10,5	Bone이식	Illiac bone, BioOss	2006,2,21	3-I Osseotite External	5	11.5	2회법	2006,2,21		BioOss				2006,7,31	제거, curettage	2007,8,2	US II	4	13						2007,12,11				상악 전치부
18	지승현	57	남	20499008	25				2013,6,4	3I (EB)	4	11.5	2회법	2013,6,4	Sinus graft	ExFuse, Inducera		2013,10,24		2014,6,12	제거, 재식립	2014,6,12	Superline	5	10	Sinus Bone graft	Exfuse, Inducera, ICB, PDRN	BioArm	2014,9,18	2016,4,15					상악 소구치부
					26				2013,6,4	3I (EB)	5	11.5	2회법	2013,6,4	Sinus graft	ExFuse, Inducera		2013,10,24		2014,3,18	제거, 재식립	2014,3,18	Superline	7	8						2014,6,12				상악 구치부				제거
					27				2014,6,12	Superline	5	10	2회법	2014,6,12	Sinus graft	ExFuse, Inducera				2014,8,7	제거	2014,9,18	Superline	4.5	8		AutoBT	Ossix	2015,9,08	2016,4,15					상악 구치부
19	정경숙	63	여	10721049	17	2012,5,8	발치		2012,5,8	3i NNT510			2회법	2012,5,8		Pedi Stick	BioArm	2012,7,26	2012,12,13	2015,3,23	제거, 재식립	2015,3,23	CMI EB	6	11.5	trabecular impaction and sinus lifting	Pedistick		2015,9,10	2015,9,25					상악 구치부				F/U	3I연구
					26	2011,9,27	Sinus Bone graft	AutoBT, BioGide	2012,4,24	3i NNT 510			2회법	2012,4,24		Osteon		2012,7,12		2012,8,27	제거, 재식립	2012,12,17	Superline	5	14		Dynablast, Poross	Ossguide	2013,8,29	2014,1,14					상악 구치부				F/U	3I연구
					27	2011,9,27	Sinus Bone graft	AutoBT, BioGide	2012,4,24	3i NNT 510			2회법	2012,4,24		Osteon		2012,7,12		2012,11,12	제거, 재식립	2012,12,17	Superline	6	10		Dynablast, Poross	Ossguide	2013,8,29	2014,1,14					상악 구치부				F/U	3I연구
20	송정화	53	여	23733668	37				2013,6,20 & 2014,1,6	타원식립									2014,3,26	2014,11,10	제거, 골이식(Osteon II Collagen)	2015,5,18	TS CA	5	8.5				2015,8,25	2015,9,8					하악 구치부				F/U	Night guard 착용
21	천덕관	51	남	14061439	26				2007,3,22	Implantium	4.3	10	2회법	2007,3,22	Sinus graft	DBX putty, BioOss	Biogide	2007,10,2	2007,12,27	2010,11,11	제거, 재식립	2010,11,11	Superline	4.8	12				2011,2,8	2011,2,18					상악 구치부				F/U
22	김송	59	남	10855113	16				2006,5,10	Implantium	4.8	10	2회법	2006,5,10	Sinus graft	Orthoblast II, 자가골칩, BioOss	Ossix	2006,10,10	2007,2,16	2010,3,30	제거, 재식립	2010,3,30	Superline	5.8	10				2010,8,3	2011,5,26					상악 구치부				F/U	DM, Night guard 착용
23	황병우	40	남	16833281	37	2013,2,28	발치		2013,11,19	TS III	5	8.5	1회법					2013,12,20	2014,3,17	2014,12,30	제거, 재식립	2014,12,30	Superline	7	8				2015,4,23	2015,5,7					하악 구치부				F/U	Soft Splint 착용, '중등도 치주염 환경에 식립된 HA 표면처리 임플란트의 코팅 높이에 따른 임플란트주위조직 , (골조직포함) 반응에 대한 전향적 임상 연구
24	맹장호	70	남	13601764	26	2013,8,6	발치, curettage		2013,9,13	Superline	5	14	2회법	2013,9,3		AutoBT	BioArm	2013,10,29	2014,2,27	2015,1,26	제거, 재식립	2015,2,26	Superline	7	10				2015,8,20	2015,10,16	2016,10,6				상악 구치부				2017.1 재식립
25	이시영	64	남	12871205	26	2005,10,19	Sinus Bone graft	Ramus Bone chip, BioOss, Ossix	2006,2,20	3I Osseotite certain			2회법					2006,8,21		2006,12,5	제거, 재식립	2006,12,5	Osstem US II	5	15				2006,12,6	2006,12,6	2007,11,6				상악 구치부				제거
					25	2005,10,19	Sinus Bone graft	Ramus Bone chip, BioOss, Ossix	2006,2,20	3I Osseotite certain			2회법					2006,8,21		2006,11,16	제거, 재식립	2006,11,16	Osstem US II, Wide	5	15				2006,12,6	2006,12,6					상악 소구치부				F/U
26	진희철	63	남	17598916	26				2010,8,31	Osstem TS III HA	5	10	1회법					2010,8,31	2010,9,2	2010,10,28	제거, 재식립	2010,10,28	Implantium Superline	4.8	12		ICB		2011,3,8		2011,7,7	2011,11,17	Osstem TS IV	5	상악 구치부	11.5	2012,5,24 Sleeping		Sleeping
					27				2010,8,31	Osstem TS III HA	5	10	1회법					2010,8,31	2010,9,2	2010,10,28	제거, 재식립	2010,10,28	Implantium Superline	5	15		ICB		2011,3,8		2011,7,7	2011,11,17	Osstem TS IV	4.5	상악 구치부	10	2012,5,24 2차수술	2012,8,3 보철	제거
27	김혜자	62	여	20293820	27				2012,2,7	3-I NanoTite external	5	10	2회법	2012,2,7	Sinus Bone graft	AlloMatrix, InduCera, tuberosity bone chips				2012,8,27	제거, 재식립	2012,8,27	Implantium Superline	6	10						2013,4,19	2013,12,16	Superline	5	상악 구치부	10	2014,6,12 인상	2014,6,27 보철	F/U
28	이재호	47	남	11944511	15	2009,5,6	Sinus bone graft	Biocera, BioArm	2009,8,18	Implantium superline	4.3	10	2회법	2009,8,18		AutoBT				2009,11,2	제거, 재식립	2009,11,2	Implantium Superline	4.8	14		AutoBT		2009,12,10	2010,1,5	2010,4,1	2010,4,1	Superline	4.8	상악 소구치부	12	2010,10,19 2차수술	2010,11,19 보철	F/U	이갈이, Splint
29	김홍배	61	남	14741146	23	2008,8,5	발치, Ridge augmentation	Biocera, MPCB, BioArm	2008,11,18	SinusQuick EB	4	13	2회법	2008,11,18		Orthoblast II	Titanium mesh	2009,3,12		2009,3,12	재거, 재식립	2009,3,12					Optigraft Cortical Bone		2009,9,8	2009,9,17					상악 전치부				F/U

## Sheet: 피벗
0.172414
0.827586
개수 : 증례
3차 임플란트 종류	요약
Osstem TS IV	2
Ossten TS III BioSA	1
Superline	4
Superline	2
Supreline	1
US II	2
(비어 있음)	3
총합계	15

## Sheet: Sheet3
Age	Patient							1차 실패시기	요약
40~50	3	0.230769		남	11	0.846154		보철치료 완료 후	6	0.4
50~60	1	0.0769231		여	2	0.153846		보철치료 중	4	0.266667
60~70	7	0.538462						치유기간 중	5	0.333333
70세 이상	2	0.153846						총합계	15	1
총합계	13	1
								1차 추정 실패원인	요약
개수 : 증례								Immediate loading	5	0.333333
위치(치식)	요약	%						감염	3	0.2
11	2	0.133333						미상	7	0.466667
15	1	0.0666667
25	1	0.0666667						개수 : 증례
26	6	0.4						1차 처치방법	요약
27	2	0.133333						즉시 재식립	11	11	0.733333
46	3	0.2						지연 재식립	4	4	0.266667
총합계	15	1						총합계	15	15	1
개수 : 증례
위치(그룹)	요약							2차 실패시기	요약
상악 구치부	8	0.533333						보철치료 완료 후	7	0.466667
상악 소구치부	2	0.133333						보철치료 중	2	0.133333
상악 전치부	2	0.133333						치유기간중	6	0.4
하악 구치부	3	0.2						총합계	15	1
총합계	15	1
								2차 실패시기	요약
								보철치료 완료 후	4	0.266667
임플란트종류	요약							보철치료 중	1	0.0666667
3I (EB)	1							치유기간중	7	0.466667
3-I NanoTite external	1							총합계	15	1
3I Osseotite certain	1
3-I Osseotite External	1							3차 임플란트 종류	요약
3-I Osseotite NT	2							Osstem TS IV	2	0.166667
Nobelbiocare Nobelspeedy	1							Ossten TS III BioSA	1	0.0833333
Osstem TS III HA	2							Superline	7	0.583333
Osstem US III	1							US II	2	0.166667
Superline	5
TiUnite	1
총합계	16							(비어 있음)	3
								총합계	15

## Sheet: 날짜계산
시작	종료
2014-02-27	2015-01-26
333

## Sheet: Sheet1
1		48		1.5		1년 3개월	15	450			2
6		14		5		3개월	3				3
		81		3		5년 11개월	71				2
1		37		3		4148	138	138.267			0.5
11		14		4		4148일	138	#VALUE!			12
2		12		4		368	12	368	12.2667
2		11		6			56
							31.5		31.5
11개월				4달			77.5		77.5
		12개월		4달
2개월		11개월		6개월
2개월						4년 8개월
						2년 7.5개월
						6년 5.5 개월
